# Supplementary material for: Alkaloids of the Genus Datura: Review of a Rich Resource for Natural Product Discovery
Source: Molecules. 2021 Apr 30;26(9):2629. doi: 10.3390/molecules26092629 (PMC8124590; doi:10.3390/molecules26092629)
Supplement: Supplementary file 1 [file molecules-26-02629-s001.zip]

Archive with 1 entries (1 files):
- molecules-1180289-supplementary.pdf
